# Supplementary material for: In-Hospital and One-Year Outcomes of Patients after Early and Late Resuscitated Cardiac Arrest Complicating Acute Myocardial Infarction—Data from a Nationwide Database
Source: J Clin Med. 2022 Jan 26;11(3):609. doi: 10.3390/jcm11030609 (PMC8836754; doi:10.3390/jcm11030609)
Supplement: Supplementary file 1 [file jcm-11-00609-s001.zip]

Archive with 1 entries (1 files):
- jcm-1517013-supplementary.pdf
